# Supplementary material for: QTL Alignment for Seed Yield and Yield Related Traits in Brassica napus
Source: Front Plant Sci. 2018 Aug 2;9:1127. doi: 10.3389/fpls.2018.01127 (PMC6083399; doi:10.3389/fpls.2018.01127)
Supplement: Supplementary file 2 [file Table_2.XLSX]

## Sheet: Sheet1
Supplementary table 2. Overlapping QTLs detected from the alignment map.
Chromosomes	Traits		Populations	Environments	QTLs	Markers	Start (Mb)	End (Mb)	References
A01	FT	Flowering time	Tapidor×Ningyou7	China	qFT022	Na10C03	16.6023	17.6023	Shi et al. 2009
			Tapidor×Ningyou7	China	qFT023	Na10C03	16.6023	17.6023	Shi et al. 2009
			448 lines	China	qFT-A1-4	Bn-A04-p2881354	17.1941	18.1941	Wang et al. 2016
	PH	Plant height	Express617×V8	China	TH-ph06	CB10097	1.71797	2.71797	Basunanda et al. 2010
			Tapidor×Ningyou7	China	qPH001	niab096	1.98829	2.98829	Shi et al. 2009
			Tapidor×Ningyou7	China	RF2qPH01	niab096	1.98829	2.98829	Shi et al. 2011
			Express617×V8	China	DH-ph07	CB10597	2.50135	3.50135	Basunanda et al. 2010
			Tapidor×Ningyou7	China	qPH008	IGF9014b	6.306	7.306	Shi et al. 2009
			MFDH×P124	USA	hph1.4	pX149kH	6.77487	7.77487	Quijada et al. 2006
			MFDH×P124	USA	hph1.4	pX149kH	6.77487	7.77487	Quijada et al. 2006
			Tapidor×Ningyou7	China	qPH009	Ol12F11	6.97141	7.97141	Shi et al. 2009
			Tapidor×Ningyou7	China	RF2qPH07	Ol12F11	6.97141	7.97141	Shi et al. 2011
	SW	Thousand seed weight	Express617×V8	China	DH-tsm	CB10597	2.50135	3.50135	Basunanda et al. 2010
			Express617×R53	China	TH-tsm	CB10597	2.50135	3.50135	Radoev et al. 2008
			Express617×R53	China	TkwN1	CB10597	2.50135	3.50135	Radoev et al. 2008
			S1×S2	China	cqSWA1a	CB10597	2.50135	3.50135	Yang et al. 2012
A02	FT	Flowering time	RV289×P1804	USA	dtf2.1	pX115cH	0.032671	1.03267	Udall et al. 2006
			Tapidor×Ningyou7	China	qFT047	sN3761a	0.191623	1.19162	Shi et al. 2009
			Tapidor×Ningyou7	China	qFT048	sN3761a	0.191623	1.19162	Shi et al. 2009
			Tapidor×Ningyou7	China	qFT049	sN3761a	0.191623	1.19162	Shi et al. 2009
			Tapidor×Ningyou7	China	qFT050	sN3761a	0.191623	1.19162	Shi et al. 2009
			Tapidor×Ningyou7	China	qFT051	sN3761a	0.191623	1.19162	Shi et al. 2009
			Tapidor×Ningyou7	China	qFT052	sN3761a	0.191623	1.19162	Shi et al. 2009
			Tapidor×Ningyou7	China	DHqFT21	sN3761a	0.191623	1.19162	Shi et al. 2011
			Tapidor×Ningyou7	China	RF2qFT20	sN3761a	0.191623	1.19162	Shi et al. 2011
			Westar(Marnoo)×Ceres	USA	FTN2-1	wg6b10a	6.14297	7.14297	Butruille et al. 1999
			Westar(Marnoo)×Ceres	USA	FTUN2	wg6b10a	6.14297	7.14297	Butruille et al. 1999
			448 lines	China	qFT-A2-1	Bn-A02-p9558338	6.19243	7.19243	Wang et al. 2016
	SW	Thousand seed weight	Tapidor×Ningyou7	China	qSW006	FITO40	1.60569	2.60569	Shi et al. 2009
			Tapidor×Ningyou7	China	qSW007	FITO40	1.60569	2.60569	Shi et al. 2009
			KenC-8 x N53-2	China	cqSW-A2-2	B060E11-1	2.15425	3.15425	Zhao et al. 2016
			Tapidor×Ningyou7	China	qSW006	FITO40	1.60569	2.60569	Shi et al. 2009
			Tapidor×Ningyou7	China	qSW007	FITO40	1.60569	2.60569	Shi et al. 2009
			KenC-8 x N53-2	China	cqSW-A2-3	B070J05	2.41346	3.41346	Zhao et al. 2016
	SY	Seed yield	RV289×P1804	USA	sy2.1	pX115cH	0.032671	1.03267	Udall et al. 2006
			Tapidor×Ningyou7	China	qSY017	sN3761a	0.191623	1.19162	Shi et al. 2009
			Tapidor×Ningyou7	China	qSY018	sN3761a	0.191623	1.19162	Shi et al. 2009
			Tapidor×Ningyou7	China	qSY019	sN3761a	0.191623	1.19162	Shi et al. 2009
			Tapidor×Ningyou7	China	qSY020	sN3761a	0.191623	1.19162	Shi et al. 2009
			Tapidor×Ningyou7	China	DHqSY13	sN3761a	0.191623	1.19162	Shi et al. 2011
A03	FT	Flowering time	Tapidor×Ningyou7	China	qFT070	IGF2134f2	0.675346	1.67535	Shi et al. 2009
			Tapidor×Ningyou7	China	RF2qFT33	IGF2134f2	0.675346	1.67535	Shi et al. 2011
			RV128×P1804	USA	dtf3.1	FLC5bE	0.889234	1.88923	Quijada et al. 2006
			Sallux×Gaoyou	China, Germany	DTF3	MR197	1.42846	2.42846	Zhao et al. 2005
			Tapidor×Ningyou7	China	qFT059	niab115	0.88186	1.88186	Shi et al. 2009
			Tapidor×Ningyou7	China	DHqFT26	niab115	0.88186	1.88186	Shi et al. 2011
			RV128×P1804	USA	dtf3.1	FLC5bE	0.889234	1.88923	Quijada et al. 2006
			Sallux×Gaoyou	China, Germany	DTF3	MR197	1.42846	2.42846	Zhao et al. 2005
			Tapidor×Ningyou7	China	qFT060	IGF5154c	2.11011	3.11011	Shi et al. 2009
			448 lines	China	qFT-A3-1	Bn-A03-p3319357	2.41986	3.41986	Wang et al. 2016
			448 lines	China	qFT-A3-1	Bn-A03-p3319357	2.41986	3.41986	Wang et al. 2016
			Tapidor×Ningyou7	China	qFT061	pw189	2.70532	3.70532	Shi et al. 2009
			Tapidor×Ningyou7	China	qFT062	pw189	2.70532	3.70532	Shi et al. 2009
			Tapidor×Ningyou7	China	DHqFT27	pw189	2.70532	3.70532	Shi et al. 2011
			Tapidor×Ningyou7	China	DHqFT30	CB10271	4.24662	5.24662	Shi et al. 2011
			Tapidor×Ningyou7	China	qFT066	CB10271	4.24662	5.24662	Shi et al. 2009
			Tapidor×Ningyou7	China	qFT066	CB10271	4.24662	5.24662	Shi et al. 2009
			MFDH×P124	USA	hdtf3.4	pX141eE	4.85	5.85	Quijada et al. 2006
			MFDH×P124	USA	hdtf3.4	pX141eE	4.85441	5.85441	Quijada et al. 2006
			RV128×P1804	USA	dtf3.3	pX141eE	4.85427	5.85427	Quijada et al. 2006
			RVDH×P124	USA	hdtf3.3	pX141eE	4.85441	5.85441	Quijada et al. 2006
			448 lines	China	qFT-A3-2	Bn-A03-p7177504	5.04691	6.04691	Wang et al. 2016
			Tapidor×Ningyou7	China	DHqFT30	CB10271	4.24662	5.24662	Shi et al. 2011
			Tapidor×Ningyou7	China	qFT066	CB10271	4.24662	5.24662	Shi et al. 2009
			Tapidor×Ningyou7	China	qFT066	CB10271	4.24662	5.24662	Shi et al. 2009
			RV128×P1804	USA	dtf3.3	pX141eE	4.99293	5.99293	Quijada et al. 2006
			RVDH×P124	USA	hdtf3.3	pX141eE	4.9928	5.9928	Quijada et al. 2006
			448 lines	China	qFT-A3-2	Bn-A03-p7177504	5.04691	6.04691	Wang et al. 2016
			Tapidor×Ningyou7	China	DHqFT30	CB10271	4.24662	5.24662	Shi et al. 2011
			Tapidor×Ningyou7	China	qFT066	CB10271	4.24662	5.24662	Shi et al. 2009
			Tapidor×Ningyou7	China	qFT066	CB10271	4.24662	5.24662	Shi et al. 2009
			MFDH×P124	USA	hdtf3.4	pX141eE	5.0102	6.0102	Quijada et al. 2006
			RV128×P1804	USA	dtf3.3	pX141eE	5.01033	6.01033	Quijada et al. 2006
			RVDH×P124	USA	hdtf3.3	pX141eE	5.0102	6.0102	Quijada et al. 2006
			448 lines	China	qFT-A3-2	Bn-A03-p7177504	5.04691	6.04691	Wang et al. 2016
			Tapidor×Ningyou7	China	qFT063	pX141eE	4.85441	5.85441	Shi et al. 2009
			Tapidor×Ningyou7	China	qFT064	pX141eE	4.85441	5.85441	Shi et al. 2009
			Tapidor×Ningyou7	China	DHqFT28	pX141eE	4.85441	5.85441	Shi et al. 2011
			MFDH×P124	USA	hdtf3.4	pX141eE	4.85	5.85	Quijada et al. 2006
			MFDH×P124	USA	hdtf3.4	pX141eE	4.85441	5.85441	Quijada et al. 2006
			RV128×P1804	USA	dtf3.3	pX141eE	4.85427	5.85427	Quijada et al. 2006
			RVDH×P124	USA	hdtf3.3	pX141eE	4.85441	5.85441	Quijada et al. 2006
			448 lines	China	qFT-A3-2	Bn-A03-p7177504	5.04691	6.04691	Wang et al. 2016
			Tapidor×Ningyou7	China	qFT063	pX141eE	4.85441	5.85441	Shi et al. 2009
			Tapidor×Ningyou7	China	qFT064	pX141eE	4.85441	5.85441	Shi et al. 2009
			Tapidor×Ningyou7	China	DHqFT28	pX141eE	4.85441	5.85441	Shi et al. 2011
			RV128×P1804	USA	dtf3.3	pX141eE	4.99293	5.99293	Quijada et al. 2006
			RVDH×P124	USA	hdtf3.3	pX141eE	4.9928	5.9928	Quijada et al. 2006
			448 lines	China	qFT-A3-2	Bn-A03-p7177504	5.04691	6.04691	Wang et al. 2016
			Tapidor×Ningyou7	China	qFT063	pX141eE	4.85441	5.85441	Shi et al. 2009
			Tapidor×Ningyou7	China	qFT064	pX141eE	4.85441	5.85441	Shi et al. 2009
			Tapidor×Ningyou7	China	DHqFT28	pX141eE	4.85441	5.85441	Shi et al. 2011
			MFDH×P124	USA	hdtf3.4	pX141eE	5.0102	6.0102	Quijada et al. 2006
			RV128×P1804	USA	dtf3.3	pX141eE	5.01033	6.01033	Quijada et al. 2006
			RVDH×P124	USA	hdtf3.3	pX141eE	5.0102	6.0102	Quijada et al. 2006
			448 lines	China	qFT-A3-2	Bn-A03-p7177504	5.04691	6.04691	Wang et al. 2016
			Tapidor×Ningyou7	China	qFT063	pX141eE	4.9928	5.9928	Shi et al. 2009
			Tapidor×Ningyou7	China	qFT064	pX141eE	4.9928	5.9928	Shi et al. 2009
			Tapidor×Ningyou7	China	DHqFT28	pX141eE	4.9928	5.9928	Shi et al. 2011
			MFDH×P124	USA	hdtf3.4	pX141eE	4.85	5.85	Quijada et al. 2006
			MFDH×P124	USA	hdtf3.4	pX141eE	4.85441	5.85441	Quijada et al. 2006
			RV128×P1804	USA	dtf3.3	pX141eE	4.85427	5.85427	Quijada et al. 2006
			RVDH×P124	USA	hdtf3.3	pX141eE	4.85441	5.85441	Quijada et al. 2006
			448 lines	China	qFT-A3-2	Bn-A03-p7177504	5.04691	6.04691	Wang et al. 2016
			Tapidor×Ningyou7	China	qFT063	pX141eE	4.9928	5.9928	Shi et al. 2009
			Tapidor×Ningyou7	China	qFT064	pX141eE	4.9928	5.9928	Shi et al. 2009
			Tapidor×Ningyou7	China	DHqFT28	pX141eE	4.9928	5.9928	Shi et al. 2011
			RV128×P1804	China	dtf3.3	pX141eE	4.99293	5.99293	Quijada et al. 2006
			RVDH×P124	China	hdtf3.3	pX141eE	4.9928	5.9928	Quijada et al. 2006
			448 lines	China	qFT-A3-2	Bn-A03-p7177504	5.04691	6.04691	Wang et al. 2016
			Tapidor×Ningyou7	China	qFT063	pX141eE	4.9928	5.9928	Shi et al. 2009
			Tapidor×Ningyou7	China	qFT064	pX141eE	4.9928	5.9928	Shi et al. 2009
			Tapidor×Ningyou7	China	DHqFT28	pX141eE	4.9928	5.9928	Shi et al. 2011
			MFDH×P124	USA	hdtf3.4	pX141eE	5.0102	6.0102	Quijada et al. 2006
			RV128×P1804	USA	dtf3.3	pX141eE	5.01033	6.01033	Quijada et al. 2006
			RVDH×P124	USA	hdtf3.3	pX141eE	5.0102	6.0102	Quijada et al. 2006
			448 lines	China	qFT-A3-2	Bn-A03-p7177504	5.04691	6.04691	Wang et al. 2016
			Tapidor×Ningyou7	China	qFT063	pX141eE	5.0102	6.0102	Shi et al. 2009
			Tapidor×Ningyou7	China	qFT064	pX141eE	5.0102	6.0102	Shi et al. 2009
			Tapidor×Ningyou7	China	DHqFT28	pX141eE	5.0102	6.0102	Shi et al. 2011
			MFDH×P124	USA	hdtf3.4	pX141eE	4.85	5.85	Quijada et al. 2006
			MFDH×P124	USA	hdtf3.4	pX141eE	4.85441	5.85441	Quijada et al. 2006
			RV128×P1804	USA	dtf3.3	pX141eE	4.85427	5.85427	Quijada et al. 2006
			RVDH×P124	USA	hdtf3.3	pX141eE	4.85441	5.85441	Quijada et al. 2006
			448 lines	China	qFT-A3-2	Bn-A03-p7177504	5.04691	6.04691	Wang et al. 2016
			Tapidor×Ningyou7	China	qFT063	pX141eE	5.0102	6.0102	Shi et al. 2009
			Tapidor×Ningyou7	China	qFT064	pX141eE	5.0102	6.0102	Shi et al. 2009
			Tapidor×Ningyou7	China	DHqFT28	pX141eE	5.0102	6.0102	Shi et al. 2011
			RV128×P1804	USA	dtf3.3	pX141eE	4.99293	5.99293	Quijada et al. 2006
			RVDH×P124	USA	hdtf3.3	pX141eE	4.9928	5.9928	Quijada et al. 2006
			448 lines	China	qFT-A3-2	Bn-A03-p7177504	5.04691	6.04691	Wang et al. 2016
			Tapidor×Ningyou7	China	qFT063	pX141eE	5.0102	6.0102	Shi et al. 2009
			Tapidor×Ningyou7	China	qFT064	pX141eE	5.0102	6.0102	Shi et al. 2009
			Tapidor×Ningyou7	China	DHqFT28	pX141eE	5.0102	6.0102	Shi et al. 2011
			MFDH×P124	USA	hdtf3.4	pX141eE	5.0102	6.0102	Quijada et al. 2006
			RV128×P1804	USA	dtf3.3	pX141eE	5.01033	6.01033	Quijada et al. 2006
			RVDH×P124	USA	hdtf3.3	pX141eE	5.0102	6.0102	Quijada et al. 2006
			448 lines	China	qFT-A3-2	Bn-A03-p7177504	5.04691	6.04691	Wang et al. 2016
			448 lines	China	qFT-A3-3	Bn-A03-p14113489	13.2978	14.2978	Wang et al. 2016
			Tapidor×Ningyou7	China	qFT078	cnu098	13.5361	14.5361	Shi et al. 2009
			Tapidor×Ningyou7	China	qFT079	IGF3125a	14.2947	15.2947	Shi et al. 2009
			Tapidor×Ningyou7	China	RF2qFT38	IGF3125a'	14.2947	15.2947	Shi et al. 2011
	PH	Plant height	Express617×R53	Germany	MPH-ph07	CB10079	0.907331	1.90733	Basunanda et al. 2010
			TO1141×P1804	USA	ph3.5	pX116bH	1.35161	2.35161	Udall et al. 2006
			KenC-8 x N53-2	China	cqPH-A3-1	HAU99	6.37066	7.37066	Zhao et al. 2016
			Westar(Marnoo)×Ceres	USA	PHN3	ec4d11b	6.84677	7.84677	Butruille et al. 1999
			Tapidor×Ningyou7	China	qPH037	Ol11G11a	14.7761	15.7761	Shi et al. 2009
			Quantum×NO.2127-17	China	ph3	sN11722A	15.0852	16.0852	Chen et al. 2007
	PN	Pod number	Zhongshuang11 x No.73290	China	qPN.A03-2	*	14.2	15.2	Ye et al. 2017
			Tapidor×Ningyou7	China	qPN010	IGF3125a'	14.2947	15.2947	Shi et al. 2009
			Zhongshuang11 x No.73290	China	qPN.A03-3	*	15.5	16.5	Ye et al. 2017
			Tapidor x Ningyou7	China	qPN-LP.A3-4	cnu270	15.8634	16.8634	Luo et al. 2017
	SW	Thousand seed weight	Express617×R53	Germany	TkwN3	MR12	17.65	18.65	Radoev et al. 2008
			Tapidor×Ningyou7	China	qSW031	cnu215	17.9157	18.9157	Shi et al. 2009
			Express617×R53	Germany	MPH-tsm	CB10154	20.238	21.238	Basunanda et al. 2010
			Express617×R53	Germany	TH-tsm	CB10154	20.238	21.238	Basunanda et al. 2010
			Tapidor×Ningyou7	China	qSW032	cnu371	20.7652	21.7652	Shi et al. 2009
			Tapidor×Ningyou7	China	qSW033	cnu371	20.7652	21.7652	Shi et al. 2009
A05	NPB	Number of primary branches	Tapidor×Ningyou7	China	qBN022	cnu257	3.21196	4.21196	Shi et al. 2009
			Tapidor×Ningyou7	China	qBN023	cnu257	3.21196	4.21196	Shi et al. 2009
			Quantum×NO.2127-17	China	fb5	Na10-F08	3.23394	4.23395	Chen et al. 2007
	PH	Plant height	Tapidor×Ningyou7	China	qPH047	cnu257	3.21196	4.21196	Shi et al. 2009
			Express617×R53	Germany	MPH-ph07	BRAS063	3.3211	4.3211	Basunanda et al. 2010
	SN	Seeds per silique	Tapidor×Ningyou7	China	qSN032	BRAS063	3.3211	4.3211	Shi et al. 2009
			KenC-8 x N53-2	China	cqSPS-A5	SA79	3.60737	4.60737	Wang et al. 2016
A06	FT	Flowering time	448 lines	China	qFT-A6-1	Bn-A06-p49287	0.042625	1.04262	Wang et al. 2016
			TO1141×P1804	USA	dtf6.3	pX108bH	0.593879	1.59388	Udall et al. 2006
	SL	Silique length	KenC-8 x N53-2	China	cqSL-A6-2	CB10121	19.2125	20.2125	Wang et al. 2016
			S1×S2	China	cqSLA6	BoGMS314	19.4473	20.4473	Yang et al. 2012
A07	NPB	Number of primary branches	Tapidor×Ningyou7	China	qBN043	cnu044	18.3814	19.3814	Shi et al. 2009
			Quantum×NO.2127-17	China	fb7	sR12387A	19.3201	20.3201	Chen et al. 2007
	PH	Plant height	Tapidor×Ningyou7	China	qPH051	cnu063	0.762752	1.76275	Shi et al. 2009
			Tapidor×Ningyou7	China	DHqPH37	cnu063	0.762752	1.76275	Shi et al. 2011
			Tapidor×Ningyou7	China	RF2qPH38	cnu063	0.762752	1.76275	Shi et al. 2011
			RVDH×P124	USA	hph7.3	pW186bE	0.861231	1.86123	Quijada et al. 2006
	SW	Thousand seed weight	Tapidor×Ningyou7	China	RF2qSW43	cnu063	0.762752	1.76275	Shi et al. 2011
			RV289×P1804	USA	sw7.3	pW186cH	0.861231	1.86123	Udall et al. 2006
			RV128×P1804	USA	sw7.1	pX126fH	0.876883	1.87688	Quijada et al. 2006
			J7046×J7005	China	F2TSWA7a	sR0282R	1.64126	2.64126	Fan et al. 2010
			RV289×P1804	USA	sw7.3	pW186cH	0.861231	1.86123	Udall et al. 2006
			RV128×P1804	USA	sw7.1	pX126fH	0.876883	1.87688	Quijada et al. 2006
			Tapidor×Ningyou7	China	qSW090	sR0282R	1.64126	2.64126	Shi et al. 2009
			Tapidor×Ningyou7	China	qSW091	sR0282R	1.64126	2.64126	Shi et al. 2009
			Tapidor×Ningyou7	China	qSW092	sR0282R	1.64126	2.64126	Shi et al. 2009
			Tapidor×Ningyou7	China	qSW093	sR0282R	1.64126	2.64126	Shi et al. 2009
			Tapidor×Ningyou7	China	qSW094	sR0282R	1.64126	2.64126	Shi et al. 2009
			Tapidor×Ningyou7	China	qSW095	sR0282R	1.64126	2.64126	Shi et al. 2009
			Tapidor×Ningyou7	China	qSW096	sR0282R	1.64126	2.64126	Shi et al. 2009
			Tapidor×Ningyou7	China	qSW097	sR0282R	1.64126	2.64126	Shi et al. 2009
			Tapidor×Ningyou7	China	DHqSW45	sR0282R	1.64126	2.64126	Shi et al. 2011
			Tapidor×Ningyou7	China	DHqSW46	sR0282R	1.64126	2.64126	Shi et al. 2011
			Tapidor×Ningyou7	China	RF2qSW44	sR0282R	1.64126	2.64126	Shi et al. 2011
			Tapidor×Ningyou7	China	qSW079	IGF2021z	4.7085	5.7085	Shi et al. 2009
			Tapidor×Ningyou7	China	qSW080	IGF2021z	4.7085	5.7085	Shi et al. 2009
			Tapidor×Ningyou7	China	qSW081	IGF2021z	4.7085	5.7085	Shi et al. 2009
			Tapidor×Ningyou7	China	qSW082	IGF2021z	4.7085	5.7085	Shi et al. 2009
			Tapidor×Ningyou7	China	qSW083	IGF2021z	4.7085	5.7085	Shi et al. 2009
			Tapidor×Ningyou7	China	DHqSW39	IGF2021z	4.7085	5.7085	Shi et al. 2011
			Tapidor×Ningyou7	China	RF2qSW38	IGF2021z	4.7085	5.7085	Shi et al. 2011
			Express617×R53	Germany	TH-tsm06	Na12B02	5.01584	6.01584	Basunanda et al. 2010
	SY	Seed yield	Tapidor×Ningyou7	China	qSY040	IGF2036b	1.32126	2.32126	Shi et al. 2009
			Express617×V8	Germany	DH-y06	CB10439	1.36313	2.36313	Basunanda et al. 2010
			Express617×R53	Germany	GyN7-1	CB10439	1.36313	2.36313	Radoev et al. 2008
			Express617×V8	Germany	DH-y06	CB10439	1.36313	2.36313	Basunanda et al. 2010
			Express617×R53	Germany	GyN7-1	CB10439	1.36313	2.36313	Radoev et al. 2008
			Tapidor x Ningyou7	China	qSY.A7-3	sR0282R	1.64126	2.64126	Luo et al. 2017
A09	FT	Flowering time	448 lines	China	qFT-A9-1	Bn-A09-p13969906	9.75708	10.7571	Wang et al. 2016
			Westar(Marnoo)×Ceres	USA	FTN9	wg3h8a	10.0956	11.0956	Butruille et al. 1999
	SPUA	Silique per unit area	Express617×R53	Germany	Sil/dm2N9-1	MR230	32.7233	33.7233	Radoev et al. 2008
			Express617×V8	Germany	DH-slpa	CB10533a	33.0326	34.0326	Basunanda et al. 2010
			Express617×V8	Germany	DH-slpa	CB10533a	33.0326	34.0326	Basunanda et al. 2010
			Express617×R53	Germany	Sil/dm2N9-2	CB10533a	33.0326	34.0326	Radoev et al. 2008
A10	FT	Flowering time	448 lines	China	qFT-A10-1	Bn-A10-p4114477	0.751582	1.75158	Wang et al. 2016
			Tapidor×Ningyou7	China	qFT101	niab34	0.791321	1.79132	Shi et al. 2009
			RV128×P1804	USA	dtf10a.1	pW256eH	12.3292	13.3292	Quijada et al. 2006
			MFDH×P124	USA	hdtf10b.1	pW189aE	13.1694	14.1694	Quijada et al. 2006
			MFDH×P124	USA	hdtf10b.1	pW189aE	13.1694	14.1694	Quijada et al. 2006
			RV128×P1804	USA	dtf10b.3	pW189aE	13.1694	14.1694	Quijada et al. 2006
	SW	Thousand seed weight	Express617×R53	Germany	TH-tsm06	Ol10B11	0.41059	1.41059	Basunanda et al. 2010
			KenC-8 x N53-2	China	cqSW-A10-1	MR156	0.500749	1.50075	Zhao et al. 2016
			Express617×R53	Germany	TH-tsm06	Na12E09	4.77564	5.77564	Basunanda et al. 2010
			KenC-8 x N53-2	China	cqSW-A10-2	Na12E09	4.77564	5.77564	Zhao et al. 2016
	SY	Seed yield	MF216×P1804	USA	sy10.1	pW129hH	10.1149	11.1149	Quijada et al. 2006
			MFDH×P124	USA	hsy10.2	pW129hH	10.1149	11.1149	Quijada et al. 2006
			MFDH×P124	USA	hsy10.4	pW129hH	10.1149	11.1149	Quijada et al. 2006
	TW	Test weight	MF216×P1804	USA	tw10.1	pW129hH	10.1149	11.1149	Quijada et al. 2006
			RV128×P1804	USA	tw10.1	pW129bE	10.1149	11.1149	Quijada et al. 2006
C01	NPB	Number of primary branches	Quantum×NO.2127-17	China	Hfb11	CB10277	11.9233	12.9233	Chen et al. 2007
			Tapidor×Ningyou7	China	qBN049	CB10277	11.9233	12.9233	Shi et al. 2009
	SN	Seeds per silique	Express617×V8	Germany	DH-spsl	CB10357b	17.362	18.362	Basunanda et al. 2010
			Express617×R53	Germany	S/SilN11-2	CB10357b	17.362	18.362	Radoev et al. 2008
			Express617×V8	Germany	DH-spsl	CB10536	35.2659	36.2659	Basunanda et al. 2010
			Express617×R53	Germany	S/SilN11-1	CB10536	35.2659	36.2659	Radoev et al. 2008
	SW	Thousand seed weight	Express617×R53	Germany	TH-tsm	CB10357b	17.362	18.362	Basunanda et al. 2010
			Express617×V8	Germany	DH-tsm	CB10357b	17.362	18.362	Basunanda et al. 2010
			Express617×V8	Germany	DH-tsm	CB10357b	17.362	18.362	Basunanda et al. 2010
			Express617×R53	Germany	TkwN11-2	CB10357b	17.362	18.362	Radoev et al. 2008
			Express617×V8	Germany	DH-tsm	CB10536	35.2659	36.2659	Basunanda et al. 2010
			Express617×R53	Germany	TkwN11-1	CB10536	35.2659	36.2659	Radoev et al. 2008
	SY	Seed yield	MFDH×P124	USA	hsy11.1	pX147dH	19.6311	20.6311	Quijada et al. 2006
			MF216×P1804	USA	sy11.1	pX147dH	19.6313	20.6313	Quijada et al. 2006
			MFDH×P124	USA	hsy11.1	pX147dH	19.6311	20.6311	Quijada et al. 2006
			MF216×P1804	USA	sy11.1	pX147dH	20.2326	21.2326	Quijada et al. 2006
C02	FT	Flowering time	TO1141×P1804	USA	dtf12.3	pX115cE	0.307942	1.30794	Udall et al. 2006
			Westar(Marnoo)×Ceres	USA	FTN12	ec2d1b	0.308628	1.30863	Butruille et al. 1999
			RVDH×P124	USA	hdtf12b.1	pW144bE	31.5955	32.5955	Quijada et al. 2006
			MF216×P1804	USA	dtf12b.3	pW135dH	31.6739	32.6739	Quijada et al. 2006
			MF216×P1804	USA	dtf12b.1	pW112bH	39.3341	40.3341	Quijada et al. 2006
			448 lines	China	qFT-C2-3	Bn-scaff_22144_1-p223560	39.8069	40.8069	Wang et al. 2016
	PH	Plant height	Westar(Marnoo)×Ceres	USA	PHN12	ec2d1b	0.307942	1.30794	Butruille et al. 1999
			RV289×P1804	USA	ph12.1	pX115gH	0.307942	1.30794	Udall et al. 2006
	PN	Pod number	Tapidor×Ningyou7	China	qPN037	CB10530b	0.639561	1.63956	Shi et al. 2009
			Zhongshuang11 x No.73290	China	qPN.C02-1	*	1.3	2.3	Ye et al. 2017
	SPUA	Silique per unit area	Express617×V8	Germany	DH-slpa	Na12E04b	4.46844	5.46844	Basunanda et al. 2010
			Express617×R53	Germany	Sil/dm2N12b	Na12E04b	4.46844	5.46844	Radoev et al. 2008
			Express617×V8	Germany	DH-slpa	CB10022a	45.4057	46.4057	Basunanda et al. 2010
			Express617×R53	Germany	Sil/dm2N12a-2	CB10022a	45.4057	46.4057	Radoev et al. 2008
	SW	Thousand seed weight	TO1141×P1804	USA	sw12.5	pW119bH	1.43766	2.43766	Udall et al. 2006
			Tapidor×Ningyou7	China	qSW132	pW119	1.43799	2.43799	Shi et al. 2009
			Tapidor×Ningyou7	China	RF2qSW65	pW119	1.43799	2.43799	Shi et al. 2011
			TO1141×P1804	USA	sw12.5	pW119bH	1.43766	2.43766	Udall et al. 2006
			Tapidor×Ningyou7	China	qSW134	sR12095	1.73866	2.73866	Shi et al. 2009
			Tapidor×Ningyou7	China	qSW135	sR12095	1.73866	2.73866	Shi et al. 2009
			Tapidor×Ningyou7	China	qSW136	sR12095	1.73866	2.73866	Shi et al. 2009
			Tapidor×Ningyou7	China	DHqSW66	sR12095	1.73866	2.73866	Shi et al. 2011
	SY	Seed yield	Express617×R53	Germany	MPH-y06	Na12E04b	4.47257	5.47257	Basunanda et al. 2010
			Express617×V8	Germany	DH-y06	Na12E04b	4.47257	5.47257	Basunanda et al. 2010
			Express617×V8	Germany	DH-y06	Na12E04b	4.47257	5.47257	Basunanda et al. 2010
			Express617×R53	Germany	GyN12-1	Na12E04b	4.47257	5.47257	Radoev et al. 2008
C03	SY	Seed yield	Express617×R53	Germany	MPH-y07	Ol10E05	0.518166	1.51817	Basunanda et al. 2010
			MFDH×P124	USA	hsy13.3	pW116cH	0.589613	1.58961	Quijada et al. 2006
			Express617×V8	Germany	DH-y06	CB10427	10.0327	11.0327	Basunanda et al. 2010
			Express617×R53	Germany	MPH-y06	CB10427	10.0327	11.0327	Basunanda et al. 2010
			Express617×R53	Germany	GyN13-1	CB10427	10.0327	11.0327	Radoev et al. 2008
C05	TW	Test weight	RV289×P1804	USA	tw15.1	pW126bH	39.4516	40.4516	Udall et al. 2006
			MFDH×P124	USA	htw15.2	pW232bE	39.5016	40.5016	Quijada et al. 2006
			RV289×P1804	USA	tw15.1	pW126bH	39.4516	40.4516	Udall et al. 2006
			RVDH×P124	USA	htw15.4	pX149jH	40.3278	41.3278	Quijada et al. 2006
C06	BY	Biomass yield	KenC-8 x N53-2	China	cqBY-C6-1	FITO035	28.6392	29.6392	Zhao et al. 2016
			Tapidor×Ningyou7	China	qBY021	pW134	29.578	30.578	Shi et al. 2009
			Tapidor×Ningyou7	China	DHqBY21	pW134	29.578	30.578	Shi et al. 2011
	PH	Plant height	Tapidor×Ningyou7	China	qPH080	CB10010	20.4818	21.4818	Shi et al. 2009
			Tapidor×Ningyou7	China	RF2qPH56	CB10010	20.4818	21.4818	Shi et al. 2011
			Quantum×NO.2127-17	China	Hph16	BRAS004a	20.5717	21.5717	Chen et al. 2007
			Quantum×NO.2127-17	China	Hph16	BRAS004a	20.5717	21.5717	Chen et al. 2007
			Tapidor×Ningyou7	China	qPH079	BRMS015	21.0722	22.0722	Shi et al. 2009
			Tapidor×Ningyou7	China	DHqPH55	BRMS015	21.0722	22.0722	Shi et al. 2011
			KenC-8 x N53-2	China	cqPH-C6-1	FITO043	28.6392	29.6392	Zhao et al. 2016
			Quantum×NO.2127-17	China	ph16	sR12387B	29.4857	30.4857	Chen et al. 2007
	SPUA	Silique per unit area	Express617×V8	Germany	DH-slpa	CB10632	33.7466	34.7466	Basunanda et al. 2010
			Express617×R53	Germany	Sil/dm2N16-2	CB10632	33.7466	34.7466	Radoev et al. 2008
	SW	Thousand seed weight	KenC-8 x N53-2	China	cqSW-C6-2	FITO043	28.6392	29.6392	Zhao et al. 2016
			Tapidor×Ningyou7	China	qSW151	sR12387	29.4857	30.4857	Shi et al. 2009
			Tapidor×Ningyou7	China	qSW152	sR12387	29.4857	30.4857	Shi et al. 2009
			KenC-8 x N53-2	China	cqSW-C6-2	FITO043	28.6392	29.6392	Zhao et al. 2016
			Tapidor×Ningyou7	China	qSW153	pW134	29.578	30.578	Shi et al. 2009
C07	SW	Thousand seed weight	Tapidor×Ningyou7	China	qSW154	cnu400	1.63269	2.63269	Shi et al. 2009
			Tapidor×Ningyou7	China	RF2qSW74	cnu400	1.63269	2.63269	Shi et al. 2011
			MF216×P1804	USA	sw17.3	pX136bE	2.53066	3.53066	Quijada et al. 2006
			Tapidor×Ningyou7	China	RF2qSW75	pW179b	39.9983	40.9983	Shi et al. 2011
			Westar(Marnoo)×Ceres	USA	SWN17	wg4d10c	39.9989	40.9989	Butruille et al. 1999
C08	SW	Seed weight	Tapidor x Ningyou7	China	qSW-LP.C8-3	CB10092	36.0367	37.0367	Luo et al. 2017
			KenC-8 x N53-2	China	cqSW-C8-2	CB10028	36.3507	37.3507	Zhao et al. 2016
C09	FT	Flowering time	448 lines	China	qFT-C9	Bn-scaff_23903_1-p21341	39.3123	40.3123	Wang et al. 2016
			Tapidor×Ningyou7	China	qFT190	CB10288	39.3903	40.3903	Shi et al. 2009
			Tapidor×Ningyou7	China	qFT191	CB10288	39.3903	40.3903	Shi et al. 2009
			MFDH×P124	USA	hph19.3	pW119fH	45.6234	46.6234	Quijada et al. 2006
			TO1141×P1804	USA	ph19.3	pX115bE	46.582	47.582	Udall et al. 2006
