# Supplementary material for: QTL Alignment for Seed Yield and Yield Related Traits in Brassica napus
Source: Front Plant Sci. 2018 Aug 2;9:1127. doi: 10.3389/fpls.2018.01127 (PMC6083399; doi:10.3389/fpls.2018.01127)
Supplement: Supplementary file 3 [file Table_3.XLSX]

## Sheet: Sheet1
Supplementary table 3: Overlapping QTLs with multiple traits identified from the alignment map.
Chromosome	Overlapping traits	Traits	Populations	Environments	QTLs	Start (Mb)	End (Mb)	References
A03	FT/PH	FT	Tapidor×Ningyou7	China	qFT070	0.675346	1.67535	Shi et al. 2009
			Tapidor×Ningyou7	China	RF2qFT33	0.675346	1.67535	Shi et al. 2011
			RV128×P1804	USA	dtf3.1	0.889234	1.88923	Quijada et al. 2006
			Sallux×Gaoyou	China	DTF3	1.42846	2.42846	Zhao et al. 2005
			Tapidor×Ningyou7	China	qFT059	0.88186	1.88186	Shi et al. 2009
			Tapidor×Ningyou7	China	DHqFT26	0.88186	1.88186	Shi et al. 2011
			RV128×P1804	USA	dtf3.1	0.889234	1.88923	Quijada et al. 2006
			Sallux×Gaoyou	China	DTF3	1.42846	2.42846	Zhao et al. 2005
		PH	Express617×R53	Germany	MPH-ph07	0.907331	1.90733	Basunanda et al. 2010
			TO1141×P1804	USA	ph3.5	1.35161	2.35161	Udall et al. 2006
	PH/PN	PH	Tapidor×Ningyou7	China	qPH037	14.7761	15.7761	Shi et al. 2009
			Quantum×NO.2127-17	China	ph3	15.0852	16.0852	Chen et al. 2007
		PN	Zhongshuang11 x No.73290	China	qPN.A03-2	14.2	15.2	Ye et al. 2017
			Tapidor×Ningyou7	China	qPN010	14.2947	15.2947	Shi et al. 2009
	FT/PH/PN	FT	448 lines	China	qFT-A3-3	13.2978	14.2978	Wang et al. 2016
			Tapidor×Ningyou7	China	qFT078	13.5361	14.5361	Shi et al. 2009
			Tapidor×Ningyou7	China	qFT079	14.2947	15.2947	Shi et al. 2009
			Tapidor×Ningyou7	China	RF2qFT38	14.2947	15.2947	Shi et al. 2011
		PH	Tapidor×Ningyou7	China	qPH037	14.7761	15.7761	Shi et al. 2009
			Quantum×NO.2127-17	China	ph3	15.0852	16.0852	Chen et al. 2007
		PN	Zhongshuang11 x No.73290	China	qPN.A03-2	14.2	15.2	Ye et al. 2017
			Tapidor×Ningyou7	China	qPN010	14.2947	15.2947	Shi et al. 2009
A05	NPB/PH/SN	NPB	Tapidor×Ningyou7	China	qBN022	3.21196	4.21196	Shi et al. 2009
			Tapidor×Ningyou7	China	qBN023	3.21196	4.21196	Shi et al. 2009
			Quantum×NO.2127-17	China	fb5	3.23394	4.23395	Chen et al. 2007
		PH	Tapidor×Ningyou7	China	qPH047	3.21196	4.21196	Shi et al. 2009
			Express617×R53	Germany	MPH-ph07	3.3211	4.3211	Basunanda et al. 2010
		SN	Tapidor×Ningyou7	China	qSN032	3.3211	4.3211	Shi et al. 2009
			KenC-8 x N53-2	China	cqSPS-A5	3.60737	4.60737	Wang et al. 2016
A07	PH/SW/SY	PH	Tapidor×Ningyou7	China	qPH051	0.762752	1.76275	Shi et al. 2009
			Tapidor×Ningyou7	China	DHqPH37	0.762752	1.76275	Shi et al. 2011
			Tapidor×Ningyou7	China	RF2qPH38	0.762752	1.76275	Shi et al. 2011
			RVDH×P124	USA	hph7.3	0.861231	1.86123	Quijada et al. 2006
		SW	Tapidor×Ningyou7	China	RF2qSW43	0.762752	1.76275	Shi et al. 2011
			RV289×P1804	USA	sw7.3	0.861231	1.86123	Udall et al. 2006
			RV128×P1804	USA	sw7.1	0.876883	1.87688	Quijada et al. 2006
			J7046×J7005	China	F2TSWA7a	1.64126	2.64126	Fan et al. 2010
			RV289×P1804	USA	sw7.3	0.861231	1.86123	Udall et al. 2006
			RV128×P1804	USA	sw7.1	0.876883	1.87688	Quijada et al. 2006
			Tapidor×Ningyou7	China	qSW090	1.64126	2.64126	Shi et al. 2009
			Tapidor×Ningyou7	China	qSW091	1.64126	2.64126	Shi et al. 2009
			Tapidor×Ningyou7	China	qSW092	1.64126	2.64126	Shi et al. 2009
			Tapidor×Ningyou7	China	qSW093	1.64126	2.64126	Shi et al. 2009
			Tapidor×Ningyou7	China	qSW094	1.64126	2.64126	Shi et al. 2009
			Tapidor×Ningyou7	China	qSW095	1.64126	2.64126	Shi et al. 2009
			Tapidor×Ningyou7	China	qSW096	1.64126	2.64126	Shi et al. 2009
			Tapidor×Ningyou7	China	qSW097	1.64126	2.64126	Shi et al. 2009
			Tapidor×Ningyou7	China	DHqSW45	1.64126	2.64126	Shi et al. 2011
			Tapidor×Ningyou7	China	DHqSW46	1.64126	2.64126	Shi et al. 2011
			Tapidor×Ningyou7	China	RF2qSW44	1.64126	2.64126	Shi et al. 2011
		SY	Tapidor×Ningyou7	China	qSY040	1.32126	2.32126	Shi et al. 2009
			Express617×V8	Germany	DH-y06	1.36313	2.36313	Basunanda et al. 2010
			Express617×R53	Germany	GyN7-1	1.36313	2.36313	Radoev et al. 2008
			Express617×V8	Germany	DH-y06	1.36313	2.36313	Basunanda et al. 2010
			Express617×R53	Germany	GyN7-1	1.36313	2.36313	Radoev et al. 2008
			Tapidor x Ningyou7	China	qSY.A7-3	1.64126	2.64126	Luo et al. 2017
A10	FT/SW	FT	448 lines	China	qFT-A10-1	0.751582	1.75158	Wang et al. 2016
			Tapidor×Ningyou7	China	qFT101	0.791321	1.79132	Shi et al. 2009
		SW	Express617×R53	Germany	TH-tsm06	0.41059	1.41059	Basunanda et al. 2010
			KenC-8 x N53-2	China	cqSW-A10-1	0.500749	1.50075	Zhao et al. 2016
	SY/TW	SY	MF216×P1804	USA	sy10.1	10.1149	11.1149	Quijada et al. 2006
			MFDH×P124	USA	hsy10.2	10.1149	11.1149	Quijada et al. 2006
			MFDH×P124	USA	hsy10.4	10.1149	11.1149	Quijada et al. 2006
		TW	MF216×P1804	USA	tw10.1	10.1149	11.1149	Quijada et al. 2006
			RV128×P1804	USA	tw10.1	10.1149	11.1149	Quijada et al. 2006
C01	SN/SW	SN	Express617×V8	Germany	DH-spsl	17.362	18.362	Basunanda et al. 2010
			Express617×R53	Germany	S/SilN11-2	17.362	18.362	Radoev et al. 2008
		SW	Express617×R53	Germany	TH-tsm	17.362	18.362	Basunanda et al. 2010
			Express617×V8	Germany	DH-tsm	17.362	18.362	Basunanda et al. 2010
			Express617×V8	Germany	DH-tsm	17.362	18.362	Basunanda et al. 2010
			Express617×R53	Germany	TkwN11-2	17.362	18.362	Radoev et al. 2008
	SN/SW	SN	Express617×V8	Germany	DH-spsl	35.2659	36.2659	Basunanda et al. 2010
			Express617×R53	Germany	S/SilN11-1	35.2659	36.2659	Radoev et al. 2008
		SW	Express617×V8	Germany	DH-tsm	35.2659	36.2659	Basunanda et al. 2010
			Express617×R53	Germany	TkwN11-1	35.2659	36.2659	Radoev et al. 2008
C02	FT/PH/PN	FT	TO1141×P1804	USA	dtf12.3	0.307942	1.30794	Udall et al. 2006
			Westar(Marnoo)×Ceres	USA	FTN12	0.308628	1.30863	Butruille et al. 1999
		PH	Westar(Marnoo)×Ceres	USA	PHN12	0.307942	1.30794	Butruille et al. 1999
			RV289×P1804	USA	ph12.1	0.307942	1.30794	Udall et al. 2006
		PN	Tapidor×Ningyou7	China	qPN037	0.639561	1.63956	Shi et al. 2009
			Zhongshuang11 x No.73290	China	qPN.C02-1	1.3	2.3	Ye et al. 2017
		PN	Tapidor×Ningyou7	China	qPN037	0.639561	1.63956	Shi et al. 2009
			Zhongshuang11 x No.73290	China	qPN.C02-1	1.3	2.3	Ye et al. 2017
	PN/SW	PN	Tapidor×Ningyou7	China	qPN037	0.639561	1.63956	Shi et al. 2009
			Zhongshuang11 x No.73290	China	qPN.C02-1	1.3	2.3	Ye et al. 2017
		PN	Tapidor×Ningyou7	China	qPN037	0.639561	1.63956	Shi et al. 2009
			Zhongshuang11 x No.73290	China	qPN.C02-1	1.3	2.3	Ye et al. 2017
		SW	TO1141×P1804	USA	sw12.5	1.43766	2.43766	Udall et al. 2006
			Tapidor×Ningyou7	China	qSW132	1.43799	2.43799	Shi et al. 2009
			Tapidor×Ningyou7	China	RF2qSW65	1.43799	2.43799	Shi et al. 2011
	SPUA/SY	SPUA	Express617×V8	Germany	DH-slpa	4.46844	5.46844	Basunanda et al. 2010
			Express617×R53	Germany	Sil/dm2N12b	4.46844	5.46844	Radoev et al. 2008
		SY	Express617×R53	Germany	MPH-y06	4.47257	5.47257	Basunanda et al. 2010
			Express617×V8	Germany	DH-y06	4.47257	5.47257	Basunanda et al. 2010
			Express617×V8	Germany	DH-y06	4.47257	5.47257	Basunanda et al. 2010
			Express617×R53	Germany	GyN12-1	4.47257	5.47257	Radoev et al. 2008
C06	BY/PH/SW	BY	KenC-8 x N53-2	China	cqBY-C6-1	28.6392	29.6392	Zhao et al. 2016
			Tapidor×Ningyou7	China	qBY021	29.578	30.578	Shi et al. 2009
			Tapidor×Ningyou7	China	DHqBY21	29.578	30.578	Shi et al. 2011
		PH	KenC-8 x N53-2	China	cqPH-C6-1	28.6392	29.6392	Zhao et al. 2016
			Quantum×NO.2127-17	China	ph16	29.4857	30.4857	Chen et al. 2007
		SW	KenC-8 x N53-2	China	cqSW-C6-2	28.6392	29.6392	Zhao et al. 2016
			Tapidor×Ningyou7	China	qSW151	29.4857	30.4857	Shi et al. 2009
			Tapidor×Ningyou7	China	qSW152	29.4857	30.4857	Shi et al. 2009
			KenC-8 x N53-2	China	cqSW-C6-2	28.6392	29.6392	Zhao et al. 2016
			Tapidor×Ningyou7	China	qSW153	29.578	30.578	Shi et al. 2009
