# Supplementary material for: QTL Alignment for Seed Yield and Yield Related Traits in Brassica napus
Source: Front Plant Sci. 2018 Aug 2;9:1127. doi: 10.3389/fpls.2018.01127 (PMC6083399; doi:10.3389/fpls.2018.01127)
Supplement: Supplementary file 5 [file Table_5.XLSX]

## Sheet: Sheet1
Supplementary table 5. Candidate genes detected in overlapping QTL regions of yield traits in B. napus
Chr	Traits	QTLs	Population	Candidate genes
A01	SW	DH-tsm/TH-tsm/TkwN1/cqSWA1a	Express617×V8/Express617×R53/Express617×R53/S1×S2	BnaA01g37200D
				BnaA01g05450D
				BnaA01g05490D
				BnaA01g05860D
				BnaA01g06750D
				BnaA01g07150D
	PH	hph1.4/qPH009/RF2qPH07	MFDH×P124/Tapidor×Ningyou7	BnaA01g13690D
				BnaA01g13740D
				BnaA01g13920D
				BnaA01g14770D
				BnaA01g14780D
				BnaA01g15540D
A02	FT/SY	dtf2.1/qFT047/qFT048/qFT049/qFT050/qFT051/qFT052/DHqFT21/RF2qFT20	RV289×P1804/Tapidor×Ningyou7	BnaA02g00370D
		sy2.1/qSY017/qSY018/qSY019/qSY020/DHqSY13		BnaA02g00810D
				BnaA02g01030D
				BnaA02g35830D
				BnaA02g35860D
				BnaA02g01670D
				BnaA02g02150D
				BnaA02g02480D
	SY	sy2.1/qSY017/qSY018/qSY019/qSY020/DHqSY13	RV289×P1804/Tapidor×Ningyou7	BnaA02g02560D
	FT	FTN2-1/FTUN2/qFT-A2-1	Westar(Marnoo)×Ceres/448 lines	BnaA02g08340D
				BnaA02g12130D
				BnaA02g12260D
A03	FT	qFT070/RF2qFT33/dtf3.1	Tapidor×Ningyou7/RV128×P1804	BnaA03g56870D
				BnaA03g56880D
				BnaA03g57030D
				BnaA03g02330D
				BnaA03g02340D
				BnaA03g57300D
				BnaA03g03410D
				BnaA03g58360D
				BnaA03g58390D
		qFT060/qFT-A3-1	Tapidor×Ningyou7/448 lines	BnaA03g05320D
		qFT-A3-1/qFT061/qFT062/DHqFT27		BnaA03g06090D
				BnaA03g06110D
				BnaA03g07010D
				BnaA03g07430D
		DHqFT28/dtf3.3/hdtf3.3/hdtf3.4/qFT063/qFT064/qFT-A3-2	RV128×P1804/MFDH×P124/RVDH×P124/Tapidor×Ningyou7/448 lines	BnaA03g10950D
			Tapidor×Ningyou7/RVDH×P124	BnaA03g11760D
				BnaA03g11840D
	PH	cqPH-A3-1/PHN3	KenC-8 x N53-2/Westar(Marnoo)×Ceres	BnaA03g15290D
				BnaA03g15630D
				BnaA03g15880D
				BnaA03g15920D
		qPH037/ph3	Tapidor×Ningyou7/Quantum×NO.2127-17	BnaA03g31770D
				BnaA03g32200D
	FT/PH	qFT070/RF2qFT33/dtf3.1	Tapidor×Ningyou7/RV128×P1804	BnaA03g02820D
		MPH-ph07/ph3.5	Express617×R53/TO1141×P1804	BnaA03g03190D
	PN	qPN.A03-2/qPN010	Zhongshuang11 x No.73290/Tapidor×Ningyou7	BnaA03g31180D
		qPN.A03-3 /qPN-LP.A3-4	Zhongshuang11 x No.73290/Tapidor×Ningyou7	BnaA03g33680D
				BnaA03g33770D
	SW	TkwN3/qSW031	Express617×R53/Tapidor×Ningyou7	BnaA03g36950D
				BnaA03g37490D
				BnaA03g37510D
		MPH-tsm/TH-tsm/qSW032/qSW033	Express617×R53/Tapidor×Ningyou7	BnaA03g41460D
				BnaA03g41590D
A05	NPB/PH	qBN022/qBN023/fb5	Tapidor×Ningyou7/Quantum×NO.2127-17	BnaA05g06260D
		qPH047/MPH-ph07	Tapidor×Ningyou7/Express617×R53	BnaA05g06430D
				BnaA05g06540D
	NPB/PH/SN	qBN022/qBN023/fb5	Tapidor×Ningyou7/Quantum×NO.2127-17	BnaA05g07510D
		qPH047/MPH-ph07	Tapidor×Ningyou7/Express617×R53	BnaA05g07580D
		qSN032/cqSPS-A5	Tapidor×Ningyou7/KenC-8 x N53-2	BnaA05g07740D
A06	FT	qFT-A6-1/dtf6.3	448 lines/TO1141×P1804	BnaA06g00900D
				BnaA06g38620D
A07	PH	qPH051/DHqPH37/RF2qPH38/hph7.3	Tapidor×Ningyou7/RVDH×P124	BnaA07g01230D
				BnaA07g01240D
				BnaA07g01250D
				BnaA07g37150D
				BnaA07g37720D
	PH/SY	qPH051/DHqPH37/RF2qPH38/hph7.3	Tapidor×Ningyou7/RVDH×P124	BnaA07g38010D
		qSY040/DH-y06/GyN7-1	Tapidor×Ningyou7/Express617×V8/Express617×R53	BnaA07g38370D
	SY	qSY040/DH-y06/GyN7-1	Tapidor×Ningyou7/Express617×V8/Express617×R53	BnaA07g39200D
		DH-y06/GyN7-1/qSY.A7-3	Express617×V8/Express617×R53/Tapidor x Ningyou7	BnaA07g39210D
				BnaA07g02670D
A09	FT	qFT-A9-1/FTN9	448 lines/Westar(Marnoo)×Ceres	BnaA09g17450D
	SPUA	Sil/dm2N9-1/DH-slpa	Express617×R53/Express617×V8	BnaA09g50250D
				BnaA09g50410D
				BnaA09g50590D
A10	FT	qFT-A10-1/qFT101	448 lines/Tapidor×Ningyou7	BnaA10g02550D
		dtf10a.1/hdtf10b.1	RV128×P1804/MFDH×P124	BnaA10g29210D
				BnaA10g03180D
				BnaA10g03210D
		dtf10a.1/hdtf10b.1	RV128×P1804/MFDH×P124	BnaA10g18010D
		hdtf10b.1/dtf10b.3		BnaA10g18420D
				BnaA10g18430D
				BnaA10g19320D
				BnaA10g19670D
	SW	TH-tsm06/cqSW-A10-1	Express617×R53/KenC-8 x N53-2	BnaA10g01100D
				BnaA10g01220D
	FT/SW	qFT-A10-1/qFT101	448 lines/Tapidor×Ningyou7	BnaA10g02500D
		TH-tsm06/cqSW-A10-1	Express617×R53/KenC-8 x N53-2
	SY/TW	sy10.1/hsy10.2/hsy10.4	MF216×P1804/MFDH×P124	BnaA10g12700D
		tw10.1/tw10.1	MF216×P1804/RV128×P1804	BnaA10g12950D
				BnaA10g13260D
				BnaA10g13520D
				BnaA10g13590D
C01	NPB	Hfb11/qBN049	Quantum×NO.2127-17/Tapidor×Ningyou7	BnaC01g17410D
				BnaC01g18470D
	SN/SW	DH-spsl/S/SilN11-2	Express617×V8/Express617×R53	BnaC01g23810D
		DH-spsl/S/SilN11-1		BnaC01g36350D
		TH-tsm/DH-tsm/TkwN11-2		BnaC01g36430D
		DH-tsm/TkwN11-1
C02	FT/PH/PN	dtf12.3/FTN12	TO1141×P1804/Westar(Marnoo)×Ceres	BnaC02g01710D
		PHN12/ph12.1	Westar(Marnoo)×Ceres/RV289×P1804	BnaC02g45080D
		qPN037/qPN.C02-1	Tapidor×Ningyou7/Zhongshuang11 x No.73290	BnaC02g45090D
				BnaC02g02210D
				BnaC02g45250D
				BnaC02g02440D
	FT	hdtf12b.1/dtf12b.3	RVDH×P124/MF216×P1804	BnaC02g30630D
	PN	qPN037/qPN.C02-1	Tapidor×Ningyou7/Zhongshuang11 x No.73290	BnaC02g02900D
	SPUA	DH-slpa/Sil/dm2N12b	Express617×V8/Express617×R53	BnaC02g43020D
		DH-slpa/Sil/dm2N12a-2		BnaC02g43420D
				BnaC02g43470D
	SW	sw12.5/qSW132/RF2qSW65/qSW134/qSW135/qSW136/DHqSW66	TO1141×P1804/Tapidor×Ningyou7	BnaC02g03860D
				BnaC02g46200D
	SPUA/SY	DH-slpa/Sil/dm2N12b	Express617×V8/Express617×R53	BnaC02g48700D
		DH-slpa/Sil/dm2N12a-2		BnaC02g08800D
		MPH-y06/DH-y06
		DH-y06/GyN12-1
C03	SY	MPH-y07/hsy13.3	Express617×R53/MFDH×P124	BnaC03g01380D
				BnaC03g72320D
				BnaC03g01440D
				BnaC03g72620D
				BnaC03g02050D
				BnaC03g02230D
				BnaC03g02920D
		DH-y06/MPH-y06/GyN13-1	Express617×V8/Express617×R53	BnaC03g19870D
				BnaC03g20270D
				BnaC03g20340D
				BnaC03g20400D
				BnaC03g20650D
C06	PH	qPH080/RF2qPH56/Hph16	Tapidor×Ningyou7/Quantum×NO.2127-17	BnaC06g19100D
		Hph16/qPH079/DHqPH55
	SPUA	DH-slpa/Sil/dm2N16-2	Express617×V8/Express617×R53	BnaC06g34300D
				BnaC06g35880D
C07	SW	RF2qSW75/SWN17	Tapidor×Ningyou7/Westar(Marnoo)×Ceres	BnaC07g38860D
				BnaC07g38990D
				BnaC07g39650D
				BnaC07g39680D
				BnaC07g39970D
				BnaC07g40810D
C08	SW	qSW-LP.C8-3/cqSW-C8-2	Tapidor x Ningyou7/KenC-8 x N53-2	BnaC08g42410D
				BnaC08g42420D
				BnaC08g42430D
				BnaC08g42450D
				BnaC08g42660D
				BnaC08g42690D
				BnaC08g42700D
				BnaC08g42880D
				BnaC08g43150D
C09	FT	qFT-C9/qFT190/qFT191	448 lines/Tapidor×Ningyou7	BnaC09g36060D
