# Supplementary material for: QTL Alignment for Seed Yield and Yield Related Traits in Brassica napus
Source: Front Plant Sci. 2018 Aug 2;9:1127. doi: 10.3389/fpls.2018.01127 (PMC6083399; doi:10.3389/fpls.2018.01127)
Supplement: Supplementary file 6 [file Table_6.XLSX]

## Sheet: Sheet1
Supplementary table 6. A. thaliana orthologous genes of detected candidate genes in B. napus
Gene name	A. thaliana	B. napus
ATGA2ox6	AT1G02400	BnaA10g01100D
MEA/FIS1	AT1G02580	BnaA10g01220D
AXR3	AT1G04250	BnaA09g50590D
		BnaA10g02500D
CRY2	AT1G04400	BnaA10g02550D
CYP88A3/KAO1	AT1G05160	BnaA10g03180D
AXR1	AT1G05180	BnaA09g50410D
		BnaA10g03210D
5PTASE13	AT1G05630	BnaA09g50250D
YAB2	AT1G08465	BnaC08g43150D
ATHAP5C	AT1G08970	BnaC08g42880D
PIF3	AT1G09530	BnaC08g42700D
MYB61	AT1G09540	BnaC08g42690D
PHYA	AT1G09570	BnaC08g42660D
AAP8	AT1G10010	BnaC08g42410D
		BnaC08g42420D
		BnaC08g42430D
DDF1	AT1G12610	BnaC07g39680D
GAI/SLR1	AT1G14920	BnaA02g12260D
AVP1	AT1G15690	BnaA06g38620D
ATMKK7/BUD1	AT1G18350	BnaA02g35860D
RCN1	AT1G25490	BnaA07g37150D
FBR12	AT1G26630	BnaA09g17450D
MUM4	AT1G53500	BnaA06g00900D
FT	AT1G65480	BnaA02g12130D
		BnaC02g45250D
AP1/AGL7	AT1G69120	BnaA02g35830D
T9L24.44	AT1G73340	BnaC06g34300D
BZR1	AT1G75080	BnaC06g35880D
ATGA2ox1	AT1G78440	BnaA07g39200D
		BnaA07g39210D
LUE1	AT1G80350	BnaA07g38370D
		BnaC06g19100D
MJB20.6	AT2G17500	BnaA07g02670D
LKP2	AT2G18915	BnaA07g01230D
		BnaA07g01240D
COV1	AT2G20120	BnaA03g37490D
KAT2	AT2G33150	BnaA03g15290D
FES1	AT2G33835	BnaA03g15630D
ATGA2ox3	AT2G34555	BnaA03g15880D
GPPS/GPS1	AT2G34630	BnaA03g15920D
DOGT1	AT2G36800	BnaA05g07580D
RAX2	AT2G36890	BnaA05g07510D
		BnaA10g13590D
		BnaC03g20340D
		BnaC09g36060D
ATPGP1	AT2G36910	BnaC03g20400D
TTG2	AT2G37260	BnaC03g20650D
AUX1/MAP1	AT2G38120	BnaA05g06540D
ATHAP3B	AT2G38880	BnaA05g06260D
HOS1	AT2G39810	BnaC03g72620D
ELF4	AT2G40080	BnaC03g72320D
YAB1/FIL	AT2G45190	BnaA07g38010D
AGL6	AT2G45650	BnaA03g56870D
AGL20/SOC1	AT2G45660	BnaA03g56880D
PGP4	AT2G47000	BnaC07g39970D
APY1	AT3G04080	BnaA03g07010D
FLD	AT3G10390	BnaA03g31180D
SPY	AT3G11540	BnaA03g31770D
RB	AT3G12280	BnaA03g32200D
CYP90D1	AT3G13730	BnaA01g37200D
TCP4	AT3G15030	BnaA03g33680D
		BnaC01g36430D
CUC1	AT3G15170	BnaA03g33770D
		BnaC01g36350D
VRN1	AT3G18990	BnaC02g46200D
IKU2	AT3G19700	BnaC08g42450D
TWD1/UCU2	AT3G21640	BnaA03g41590D
		BnaA03g57030D
AXR2/IAA7	AT3G23050	BnaA03g36950D
ABI3	AT3G24650	BnaA03g37510D
DWF4/CYP90B1	AT3G50660	BnaC01g23810D
ETO1	AT3G51770	BnaA03g41460D
		BnaA05g06430D
STV1	AT3G53020	BnaA05g07740D
		BnaC03g20270D
PIS1	AT3G53480	BnaA07g37720D
FKD1	AT3G63300	BnaC02g30630D
EOL1	AT4G02680	BnaA03g57300D
CRY1	AT4G08920	BnaA10g02550D
BIN2/DWF12	AT4G18710	BnaA03g58360D
CESA8	AT4G18780	BnaA03g58390D
SLY1/GID2	AT4G24210	BnaA01g13690D
PGI1	AT4G24260	BnaA01g13740D
		BnaC07g38860D
AGL24	AT4G24540	BnaA01g13920D
		BnaC07g38990D
GA5/ATGA20ox1	AT4G25420	BnaC07g39650D
FWA	AT4G25530	BnaA01g14770D
		BnaA01g14780D
		BnaC01g17410D
GAMT1	AT4G26420	BnaA01g15540D
		BnaC01g18470D
WES1	AT4G27260	BnaC07g40810D
VIP3	AT4G29830	BnaA01g07150D
BRU1/TSK	AT4G30270	BnaA01g06750D
FLP1	AT4G31380	BnaA01g05860D
CESA2	AT4G39350	BnaA01g05450D
DWF2/BRI1	AT4G39400	BnaA01g05490D
CTR1	AT5G03730	BnaC03g01380D
TFL1	AT5G03840	BnaC02g02900D
		BnaC03g01440D
CESA3	AT5G05170	BnaC02g02440D
		BnaC03g02050D
DWF3/CPD	AT5G05690	BnaC02g02210D
		BnaC03g02230D
YAP169/GA20OX3	AT5G07200	BnaC02g01710D
		BnaC03g02920D
TC17	AT5G08070	BnaA03g02330D
BIM1	AT5G08130	BnaA03g02340D
FLC	AT5G10140	BnaA02g00370D
		BnaA03g02820D
KNAT4	AT5G11060	BnaA02g00810D
		BnaA03g03190D
EMF1	AT5G11530	BnaA02g01030D
		BnaA03g03410D
		BnaC02g03860D
FY	AT5G13480	BnaA02g01670D
CHS/TT4	AT5G13930	BnaA10g19670D
CYP724A1	AT5G14400	BnaA02g02150D
		BnaA10g19320D
PIN8	AT5G15100	BnaA02g02480D
GASA4	AT5G15230	BnaA02g02560D
		BnaA03g05320D
CO	AT5G15840	BnaA10g18430D
COL1	AT5G15850	BnaA10g18420D
FRL1	AT5G16320	BnaA10g18010D
PIN5	AT5G16530	BnaA03g06090D
KAN	AT5G16560	BnaA03g06110D
APY2	AT5G18280	BnaA03g07010D
BUD2	AT5G18930	BnaA03g07430D
ACL5	AT5G19530	BnaC02g08800D
E2F1	AT5G22220	BnaC03g19870D
RAX1	AT5G23000	BnaA10g13590D
APRR5	AT5G24470	BnaC02g48700D
DFL1	AT5G54510	BnaA03g11840D
FH5	AT5G54650	BnaA03g11760D
GAMT2	AT5G56300	BnaA03g10950D
EIR1/PIN2	AT5G57090	BnaA02g08340D
ZTL	AT5G57360	BnaA07g01250D
MSI1	AT5G58230	BnaA10g29210D
VIP2	AT5G59710	BnaA10g12700D
TOE2	AT5G60120	BnaA10g12950D
ARF4	AT5G60450	BnaA10g13260D
REV/IFL1	AT5G60690	BnaA10g13520D
SAC51	AT5G64340	BnaC02g43020D
MAF2/AGL31	AT5G65050	BnaC02g43420D
		BnaC02g43470D
K2A18.4	AT5G65980	BnaC02g45080D
		BnaC02g45090D
