# Supplementary material for: QTL Alignment for Seed Yield and Yield Related Traits in Brassica napus
Source: Front Plant Sci. 2018 Aug 2;9:1127. doi: 10.3389/fpls.2018.01127 (PMC6083399; doi:10.3389/fpls.2018.01127)
Supplement: Supplementary file 7 [file Table_7.XLSX]

## Sheet: Sheet1
Supplementary table 7. Function attribution of A. thaliana orthologous genes of detected candidate genes in B. napus
Gene ID	Gene name	Attributions
AT4G18780	IRX1	cell wall.cellulose synthesis.cellulose synthase
AT4G39350	CESA2	cell wall.cellulose synthesis.cellulose synthase
AT5G05170	CEV1	cell wall.cellulose synthesis.cellulose synthase
AT4G30270	XTH24	cell wall.degradation.mannan-xylose-arabinose-fucose
AT1G53500	MUM4	cell wall.precursor synthesis.RHM
AT3G12280	RBR1	cell.division
AT1G80350	ERH3	cell.organisation/plant development
AT1G02580	MEA	development.unspecified
AT1G65480	FT	development.unspecified
AT1G69120	AP1	development.unspecified
AT2G45190	AFO	development.unspecified
AT5G03840	TFL1	development.unspecified
AT5G11530	EMF1	development.unspecified
AT5G15840	CO	development.unspecified
AT5G15850	COL1	development.unspecified
AT5G58230	MSI1	development.unspecified
AT5G60690	REV	development.unspecified
AT3G24650	ABI3	hormone metabolism.abscisic acid.signal transduction
AT4G27260	WES1	hormone metabolism.auxin.induced-regulated-responsive-activated
AT5G54510	DFL1	hormone metabolism.auxin.induced-regulated-responsive-activated
AT1G05180	AXR1	hormone metabolism.auxin.signal transduction
AT5G15100	PIN8	hormone metabolism.auxin.signal transduction
AT5G57090	EIR1	hormone metabolism.auxin.signal transduction
AT4G18710	BIN2	hormone metabolism.brassinosteroid.signal transduction.BRI
AT4G39400	BRI1	hormone metabolism.brassinosteroid.signal transduction.BRI
AT1G75080	BZR1	hormone metabolism.brassinosteroid.signal transduction.BZR
AT5G08130	BIM1	hormone metabolism.brassinosteroid.signal transduction.other
AT5G05690	CPD	hormone metabolism.brassinosteroid.synthesis-degradation.BRs.CPD
AT3G50660	DWF4	hormone metabolism.brassinosteroid.synthesis-degradation.BRs.DWF4
AT3G13730	CYP90D1	hormone metabolism.brassinosteroid.synthesis-degradation.BRs.other
AT1G14920	GAI	hormone metabolism.gibberelin.induced-regulated-responsive-activated
AT3G11540	SPY	hormone metabolism.gibberelin.signal transduction
AT1G05160	CYP88A3	hormone metabolism.gibberelin.synthesis-degradation.ent-kaurenoic acid hydroxylase/oxygenase
AT1G02400	GA2OX6	hormone metabolism.gibberelin.synthesis-degradation.GA2 oxidase
AT1G78440	ATGA2OX1	hormone metabolism.gibberelin.synthesis-degradation.GA2 oxidase
AT2G34555	ATGA2OX3	hormone metabolism.gibberelin.synthesis-degradation.GA2 oxidase
AT4G25420	GA20OX1	hormone metabolism.gibberelin.synthesis-degradation.GA20 oxidase
AT5G07200	GA20OX3	hormone metabolism.gibberelin.synthesis-degradation.GA20 oxidase
AT5G56300	GAMT2	hormone metabolism.salicylic acid.synthesis-degradation
AT4G26420	GAMT1	hormone metabolism.salicylic acid.synthesis-degradation/C1-metabolism
AT1G73340	AT1G73340	misc.cytochrome P450
AT5G14400	CYP724A1	misc.cytochrome P450
AT4G24260	GH9A3	misc.gluco-, galacto- and mannosidases.endoglucanase
AT3G10390	FLD	misc.oxidases - copper, flavone etc.
AT5G54650	Fh5	not assigned.no ontology.formin homology 2 domain-containing protein
AT3G51770	ETO1	not assigned.no ontology.pentatricopeptide (PPR) repeat-containing protein
AT4G02680	EOL1	not assigned.no ontology.pentatricopeptide (PPR) repeat-containing protein
AT2G39810	HOS1	not assigned.unknown
AT5G16320	FRL1	not assigned.unknown
AT3G04080	APY1	nucleotide metabolism.degradation
AT5G18280	APY2	nucleotide metabolism.degradation
AT5G18930	BUD2	polyamine metabolism.synthesis.SAM decarboxylase
AT5G19530	ACL5	polyamine metabolism.synthesis.spermine synthase
AT2G18915	LKP2	protein.degradation.ubiquitin.E3.SCF.FBOX
AT4G24210	SLY1	protein.degradation.ubiquitin.E3.SCF.FBOX
AT5G57360	ZTL	protein.degradation.ubiquitin.E3.SCF.FBOX
AT3G21640	TWD1	protein.folding
AT1G25490	RCN1	protein.postranslational modification
AT5G03730	CTR1	protein.postranslational modification
AT1G26630	FBR12	protein.synthesis.initiation
AT3G53020	STV1	protein.synthesis.ribosomal protein.eukaryotic.60S subunit.L24
AT1G12610	DDF1	RNA.regulation of transcription.AP2/EREBP, APETALA2/Ethylene-responsive element binding protein family
AT5G60120	TOE2	RNA.regulation of transcription.AP2/EREBP, APETALA2/Ethylene-responsive element binding protein family
AT5G60450	ARF4	RNA.regulation of transcription.ARF, Auxin Response Factor family
AT1G04250	AXR3	RNA.regulation of transcription.Aux/IAA family
AT3G23050	IAA7	RNA.regulation of transcription.Aux/IAA family
AT3G18990	VRN1	RNA.regulation of transcription.B3 transcription factor family
AT5G64340	SAC51	RNA.regulation of transcription.bHLH,Basic Helix-Loop-Helix family
AT1G08465	YAB2	RNA.regulation of transcription.C2C2(Zn) YABBY family
AT2G38880	NF-YB1	RNA.regulation of transcription.CCAAT box binding factor family, HAP3
AT1G08970	NF-YC9	RNA.regulation of transcription.CCAAT box binding factor family, HAP5
AT5G22220	E2F1	RNA.regulation of transcription.E2F/DP transcription factor family
AT5G16560	KAN	RNA.regulation of transcription.G2-like transcription factor family, GARP
AT4G25530	FWA	RNA.regulation of transcription.HB,Homeobox transcription factor family
AT2G45650	AGL6	RNA.regulation of transcription.MADS box transcription factor family
AT2G45660	AGL20	RNA.regulation of transcription.MADS box transcription factor family
AT4G24540	AGL24	RNA.regulation of transcription.MADS box transcription factor family
AT5G10140	FLC	RNA.regulation of transcription.MADS box transcription factor family
AT5G65050	AGL31	RNA.regulation of transcription.MADS box transcription factor family
AT1G09540	MYB61	RNA.regulation of transcription.MYB domain transcription factor family
AT5G23000	MYB37	RNA.regulation of transcription.MYB domain transcription factor family
AT3G15170	CUC1	RNA.regulation of transcription.NAC domain transcription factor family
AT5G24470	PRR5	RNA.regulation of transcription.Psudo ARR transcription factor family
AT3G15030	TCP4	RNA.regulation of transcription.TCP transcription factor family
AT5G08070	TCP17	RNA.regulation of transcription.TCP transcription factor family
AT2G33835	FES1	RNA.regulation of transcription.unclassified
AT5G59710	VIP2	RNA.regulation of transcription.unclassified
AT2G37260	TTG2	RNA.regulation of transcription.WRKY domain transcription factor family
AT5G13930	TT4	secondary metabolism.flavonoids.chalcones.naringenin-chalcone synthase
AT2G34630	GPS1	secondary metabolism.isoprenoids.mevalonate pathway.geranyl diphosphate synthase
AT4G29830	VIP3	signalling.G-proteins
AT1G04400	CRY2	signalling.light
AT1G09530	PIF3	signalling.light
AT1G09570	PHYA	signalling.light
AT2G40080	ELF4	signalling.light
AT4G08920	CRY1	signalling.light
AT1G18350	MKK7	signalling.MAP kinases
AT3G19700	IKU2	signalling.receptor kinases.leucine rich repeat XI
AT2G36800	DOGT1	stress.biotic
AT2G36910	ABCB1	transport.ABC transporters and multidrug resistance systems
AT2G47000	ABCB4	transport.ABC transporters and multidrug resistance systems
AT3G53480	ABCG37	transport.ABC transporters and multidrug resistance systems
AT1G10010	AAP8	transport.amino acids
AT1G15690	AVP1	transport.H+ transporting pyrophosphatase
AT2G38120	AUX1	transport.misc
